# Supplementary material for: Safety Evaluation and Biodistribution of Fetal Umbilical Cord Mesenchymal Stem Cells-Derived Small Extracellular Vesicles in Sprague Dawley Rats
Source: Int J Mol Sci. 2025 Jul 16;26(14):6806. doi: 10.3390/ijms26146806 (PMC12295939; doi:10.3390/ijms26146806)
Supplement: Supplementary file 1 [file ijms-26-06806-s001.zip]

Archive with 1 entries (1 files):
- ijms-3685042-supplementary.pdf
